# Supplementary material for: Beneficial Effect of Platelet-Rich Fibrin as an Adjunct to Nonsurgical Therapy After Subgingival Professional Mechanical Plaque Removal for Periodontitis: A Systematic Review and Meta-Analysis
Source: Clin Pract. 2025 Jul 2;15(7):127. doi: 10.3390/clinpract15070127 (PMC12293464; doi:10.3390/clinpract15070127)
Supplement: Supplementary file 1 [file clinpract-15-00127-s001.zip]

Archive with 1 entries (1 files):
- clinpract-3649528-supplementary.pdf
